# Supplementary material for: Cryo-tomography reveals rigid-body motion and organization of apicomplexan invasion machinery
Source: Nat Commun. 2023 Mar 30;14:1775. doi: 10.1038/s41467-023-37327-w (PMC10063558; doi:10.1038/s41467-023-37327-w)
Supplement: Supplementary file 6 — Source Data [file 41467_2023_37327_MOESM6_ESM.xlsx]

## Sheet: Figure3e
	Protruded	Retracted
Apical Diamter (nm)	258.4	242.3
	221.6	241.4
	252.9	227.2
Basal Diameter (nm)	344.4	324
	328.7	334
	376.5	320.3
Height (nm)	281.9	276.2
	272.4	248.6
	278.7	262.9

## Sheet: Figure3h
	Protruded	Retracted
Angle	30.2	25.3
	30.5	29.2
	33.4	31.4
	35	33.7
	33.9	35.2
	34.2	34.8
	36.2	31
	30.5	34.7
	32.1	33.1
	33.3	35.3
	32.8	32.6
	30.1	32.9
	29.2	32.2
	29

## Sheet: Figure3i
	Protruded	Retracted
Distance (nm)	26.208	26.9137
	27.2358	29.327
	27.443	29.5822
	28.4981	30.5361
	28.5631	30.7892
	29.2405	30.9183
	29.4713	31.4485
	29.5048	31.549
	29.7811	31.559
	30.1398	31.5937
	30.1732	32.2439
	31.2715	32.2862
	31.9202	32.6776
	32.0325	33.1519
	32.1299	33.2387
	32.8488	33.4351
	33.0423	33.6318
	33.287	34.0967
	33.5523
	33.9641
	34.2084
	34.3554
	36.018
	37.6447

## Sheet: Supplementary Figure 6a
	Protruded	Retracted
Conoid Fiber Length (nm)	445.952	360.783
	450.089	422.648
	426.035	410.944
	394.347	411.777
	397.615	409.936
	360.504	377.858
	379.914	328.524
	375.593	400.298
	316.995	350.719
	367.632	482.846
	454.594	463.991
	416.793	458.302
	420.317	423.426
	415.585	370.637
	422.648
	410.944
	411.777
	409.936
	377.858
	328.524

## Sheet: Supplementary Figure 8h
	Microneme Length	Microneme Diameter
Size (nm)	141.7	39.7
	162.2	40.1
	130	40.3
	189.2	73
	145.6	42.1
	147.6	37.1
	151.9	35.6
	229.4	74.4
	195.6	57.3
	213.5	62.6
	285.9	53.7
	283.8	42.3
	224.2	95.2
	219.1	48.5
	184.4	45.6
	260.9	51.4
	223.1	53.3
	233	53.9
	190.1	56.4
	204.8	57.7
	187.8	55.4
	203.4	56.4
	217.2	57.3
	209.9	56.8
	184.5	55.3
	239	55.6
	198.9	62.1
